# Supplementary material for: Features of interactions responsible for antifungal activity against resistant type cytochrome bc1: A data-driven analysis based on the binding free energy at the atomic level
Source: PLoS One. 2018 Nov 19;13(11):e0207673. doi: 10.1371/journal.pone.0207673 (PMC6242680; doi:10.1371/journal.pone.0207673)
Supplement: S1 File — (XLSX) [file pone.0207673.s001.xlsx]

## Sheet: Sheet1
Random Conformations	30
Dynamic Steps	1000
Dynamic Target Temperature	1000
Include Electrostatic Interactions	TRUE
Orientations to Refine	10
Maximum Bad Orientations	800
Orientation vdW Energy Threshold	300
Simulated Annealing	TRUE
Heating Steps	2000
Heating Target Temperature	700
Cooling Steps	5000
Cooling Target Temperature	300
